# Supplementary material for: Ligand-Binding-Site Structure Shapes Allosteric Signal Transduction and the Evolution of Allostery in Protein Complexes
Source: Mol Biol Evol. 2019 Apr 19;36(8):1711–27. doi: 10.1093/molbev/msz093 (PMC6657754; doi:10.1093/molbev/msz093)
Supplement: msz093_Supplementary_Data [file msz093_supplementary_data.zip]

Archive with 2 entries (2 files):
- SuppFigures.pdf
- SuppTables.xlsx
