# Supplementary material for: Ligand-Binding-Site Structure Shapes Allosteric Signal Transduction and the Evolution of Allostery in Protein Complexes
Source: Mol Biol Evol. 2019 Apr 19;36(8):1711–27. doi: 10.1093/molbev/msz093 (PMC6657754; doi:10.1093/molbev/msz093)
Supplement: msz093_Supplementary_Data [file msz093_supplementary_data.zip › SuppTables.xlsx]

## Sheet: Complexes (Holo)
Table S1. The list of ligand bound (holo) complexes used in the analysis.
QS	Metal binding	Complex nr.	PDB ID	Resolution (Å)	Chains	Proteins	Ligand type	Modulator type	Notes*	See explanation of notes at the bottom
Het.MBS	no_metals	110	1bmq	2.5	2	2	orthosteric	none	ok
Het.MBS	no_metals	118	1csb	2	2	2	orthosteric	none	ok
Het.MBS	no_metals	118	2ipp	2.15	2	2	orthosteric	none	SBS
Het.MBS	no_metals	120	4bb2	2.48	2	2	orthosteric	none	ok
Het.MBS	no_metals	181	3ep6	1.7	2	2	orthosteric	none	ok
Het.MBS	no_metals	181	3ep3	1.84	2	2	orthosteric	none	SBS
Het.MBS	no_metals	249	2j7p	1.97	2	2	orthosteric	none	ok
Het.MBS	no_metals	249	1okk	2.05	2	2	orthosteric	none	SBS
Het.MBS	no_metals	429	5ewj	2.77	2	2	allosteric	inhibitor	ok
Het.MBS	no_metals	446	1iwp	2.1	6	3	orthosteric	none	ok
Het.MBS	with_metals	31	2q97	2.5	2	2	orthosteric	none	minus
Het.MBS	with_metals	31	2pbd	1.501	3	3	orthosteric	none	SBS
Het.MBS	with_metals	112	1rhj	2.2	4	2	orthosteric	none	minus
Het.MBS	with_metals	112	1i3o	2.7	6	3	orthosteric	none	SBS
Het.MBS	with_metals	226	5ij7	2.62	3	3	orthosteric	none	ok
Het.MBS	with_metals	235	2cg5	2.7	2	2	orthosteric	none	ok
Het.MBS	with_metals	241	3cu1	2.6	4	2	orthosteric	none	minus
Het.MBS	with_metals	241	5eg3	2.606	2	2	orthosteric	none	SBS
Het.MBS	with_metals	245	3fap	1.85	2	2	allosteric	inhibitor	minus
Het.MBS	with_metals	245	1nsg	2.2	2	2	allosteric	inhibitor	SBS
Het.MBS	with_metals	295	2d5z	1.45	4	2	orthosteric	regulator	minus
Het.MBS	with_metals	295	4x0l	2.05	3	3	orthosteric	none	SBS
Het.MBS	with_metals	299	4a69	2.06	2	2	orthosteric	none	ok
Het.MBS	with_metals	333	3t3m	2.6	4	4	orthosteric	none	ok
Het.MBS	with_metals	333	3nif	2.4	4	4	orthosteric	none	SBS
Het.MBS	with_metals	340	3fhi	2	2	2	orthosteric	none	ok
Het.MBS	with_metals	342	3idb	1.62	2	2	orthosteric	none	ok
Het.MBS	with_metals	346	3sjq	1.9	4	2	orthosteric	none	ok
Het.MBS	with_metals	428	5i56	2.28	2	2	orthosteric	inhibitor	minus
Het.MBS	with_metals	428	4nf6	2.1	2	2	orthosteric	none	SBS
Het.MBS	with_metals	430	3qel	2.6	3	2	allosteric	inhibitor	minus
Het.MBS	with_metals	450	2ejf	2	2	2	orthosteric	none	minus
Het.MBS	with_metals	450	2ejg	2.71	2	2	orthosteric	none	SBS
Het.MBS	with_metals	490	5tb5	2	2	2	orthosteric	none	minus
Het.MBS	with_metals	490	1ksg	2.3	2	2	orthosteric	none	SBS
Het.MBS	with_metals	498	3pz2	2.35	2	2	orthosteric	activator	ok
Het.MBS	with_metals	498	1ltx	2.7	3	3	orthosteric	none	SBS
Het.MBS	with_metals	540	2air	2	4	2	orthosteric	none	SBS
Het.MBS	with_metals	551	4p02	2.65	2	2	orthosteric	activator	ok
Het.MBS	with_metals	579	1f2u	1.6	4	2	orthosteric	none	ok
Het.MBS	with_metals	580	4w9m	2.7	4	2	orthosteric	none	ok
Het.MBS	with_metals	580	3tho	2.6081	2	2	orthosteric	inhibitor	SBS
Het.MBS	with_metals	609	5tmc	2.71	7	6	orthosteric	inhibitor	ok
Het.MBS	with_metals	654	2xn6	1.29	2	2	orthosteric	regulator	ok
Het.SBS	no_metals	85	5k3y	1.6	2	2	orthosteric	none	ok
Het.SBS	no_metals	87	4af3	2.75	2	2	orthosteric	none	ok
Het.SBS	no_metals	212	2efg	2.6	2	2	orthosteric	none	ok
Het.SBS	no_metals	217	5tbm	1.85	2	2	orthosteric	none	ok
Het.SBS	no_metals	243	1klf	2.79	2	2	orthosteric	none	ok
Het.SBS	no_metals	253	4mr7	2.15	2	2	orthosteric	none	ok
Het.SBS	no_metals	294	1y8k	2.3	4	2	orthosteric	none	ok
Het.SBS	no_metals	303	1o5f	1.78	2	2	orthosteric	none	ok
Het.SBS	no_metals	307	3zr4	2.41	2	2	orthosteric	none	ok
Het.SBS	no_metals	324	5t46	1.53	2	2	orthosteric	none	ok
Het.SBS	no_metals	348	4uv8	2.8	2	2	orthosteric	none	ok
Het.SBS	no_metals	438	4j5x	2.8	4	2	orthosteric	none	ok
Het.SBS	no_metals	503	4waf	2.39	2	2	orthosteric	none	ok
Het.SBS	no_metals	523	3d48	2.5	2	2	orthosteric	none	ok
Het.SBS	no_metals	634	2wtk	2.65	3	3	orthosteric	none	ok
Het.SBS	no_metals	666	4hpj	1.45	2	2	orthosteric	regulator	ok
Het.SBS	with_metals	11	3vg9	2.7	3	3	allosteric	inhibitor	minus
Het.SBS	with_metals	27	3mwd	2.1	2	2	allosteric	regulator	minus
Het.SBS	with_metals	27	3mwe	2.2	2	2	orthosteric	none	plus
Het.SBS	with_metals	32	1yag	1.9	2	2	orthosteric	none	ok
Het.SBS	with_metals	45	2vdb	2.52	2	2	orthosteric	none	minus
Het.SBS	with_metals	52	1kxq	1.6	2	2	orthosteric	none	ok
Het.SBS	with_metals	55	1clv	2	2	2	orthosteric	none	ok
Het.SBS	with_metals	59	3kcg	1.7	3	3	orthosteric	activator	ok
Het.SBS	with_metals	68	5he2	2.79	3	3	orthosteric	none	minus
Het.SBS	with_metals	68	5he3	2.74	3	3	orthosteric	none	plus
Het.SBS	with_metals	94	2qfa	1.4	3	3	orthosteric	none	ok
Het.SBS	with_metals	96	1jtg	1.73	2	2	orthosteric	none	ok
Het.SBS	with_metals	97	4cdg	2.794	2	2	orthosteric	none	ok
Het.SBS	with_metals	102	3oxq	2.55	3	2	orthosteric	none	ok
Het.SBS	with_metals	116	1nw9	2.4	2	2	orthosteric	none	ok
Het.SBS	with_metals	127	3blr	2.8	2	2	orthosteric	none	minus
Het.SBS	with_metals	128	3hrz	2.2	4	4	orthosteric	none	ok
Het.SBS	with_metals	133	1ffw	2.7	2	2	orthosteric	none	ok
Het.SBS	with_metals	140	2a5f	2.02	2	2	orthosteric	none	ok
Het.SBS	with_metals	150	1fqj	2.02	3	3	orthosteric	none	ok
Het.SBS	with_metals	184	4ag4	2.8	3	3	orthosteric	none	ok
Het.SBS	with_metals	185	5iun	2.79	4	2	orthosteric	none	ok
Het.SBS	with_metals	203	3lqc	2.349	2	2	orthosteric	none	minus
Het.SBS	with_metals	211	2a19	2.5	3	2	orthosteric	none	ok
Het.SBS	with_metals	218	4l0p	2.26	2	2	orthosteric	none	ok
Het.SBS	with_metals	278	2om2	2.2	2	2	orthosteric	inhibitor	ok
Het.SBS	with_metals	279	2ode	1.9	2	2	orthosteric	inhibitor	ok
Het.SBS	with_metals	308	3d2f	2.3	2	2	orthosteric	none	ok
Het.SBS	with_metals	330	2bku	2.7	2	2	orthosteric	none	ok
Het.SBS	with_metals	341	4wbb	2.8	2	2	orthosteric	none	ok
Het.SBS	with_metals	354	2bkk	2.15	2	2	orthosteric	none	ok
Het.SBS	with_metals	373	2w2n	2.3	3	3	orthosteric	none	ok
Het.SBS	with_metals	401	2e2d	2	2	2	orthosteric	none	ok
Het.SBS	with_metals	473	1nf3	2.1	2	2	orthosteric	none	ok
Het.SBS	with_metals	480	1b4u	2.2	4	2	orthosteric	none	ok
Het.SBS	with_metals	511	3rgb	2.8	9	3	orthosteric	none	ok
Het.SBS	with_metals	514	3egg	1.85	2	2	orthosteric	none	ok
Het.SBS	with_metals	583	1c1y	1.9	2	2	orthosteric	none	ok
Het.SBS	with_metals	584	4hdo	1.67	2	2	orthosteric	none	ok
Het.SBS	with_metals	585	3ulq	2.3	2	2	orthosteric	none	ok
Het.SBS	with_metals	588	5cll	2.45	2	2	orthosteric	none	ok
Het.SBS	with_metals	628	2ygg	2.227	2	2	orthosteric	none	ok
Het.SBS	with_metals	665	3v8x	2.6	2	2	orthosteric	none	minus
Het.SBS	with_metals	667	1i7s	2.4	4	2	allosteric	inhibitor	minus
Het.SBS	with_metals	667	1i7q	1.95	4	2	orthosteric	none	plus
Het.SBS	with_metals	685	3bji	2.6	2	2	orthosteric	none	ok
Het.SBS	with_metals	686	2vrw	1.85	2	2	orthosteric	none	ok
Het.SBS	with_metals	688	3s35	2.2	3	3	orthosteric	none	ok
Het.SBS	with_metals	690	1fe8	2.03	3	3	orthosteric	none	minus
Het.SBS	with_metals	696	2bcg	1.48	2	2	orthosteric	none	minus
Hom.MBS	no_metals	17	1od2	2.7	2	1	orthosteric	none	ok
Hom.MBS	no_metals	24	5afn	2.149	5	1	orthosteric	none	ok
Hom.MBS	no_metals	41	2j0x	2.8	2	1	orthosteric	regulator	ok
Hom.MBS	no_metals	44	3c1n	2.72	4	1	allosteric	inhibitor	ok
Hom.MBS	no_metals	44	3c1m	2.3	4	1	orthosteric	none	SBS
Hom.MBS	no_metals	49	1mv8	1.55	2	1	orthosteric	none	ok
Hom.MBS	no_metals	73	1xxa	2.2	6	1	orthosteric	none	ok
Hom.MBS	no_metals	74	3cag	1.9	6	1	orthosteric	none	ok
Hom.MBS	no_metals	76	3pg9	2.35	4	1	orthosteric	inhibitor	ok
Hom.MBS	no_metals	91	3e5u	1.83	2	1	allosteric	activator	ok
Hom.MBS	no_metals	101	4n9i	2.19	2	1	orthosteric	none	ok
Hom.MBS	no_metals	123	4uuu	1.71	2	1	orthosteric	none	ok
Hom.MBS	no_metals	123	4coo	2	2	1	orthosteric	regulator	SBS
Hom.MBS	no_metals	139	1csm	2.2	2	1	allosteric	activator	ok
Hom.MBS	no_metals	139	4csm	2.8	2	1	orthosteric	inhibitor	SBS
Hom.MBS	no_metals	157	3g5n	2.5	4	1	orthosteric	none	ok
Hom.MBS	no_metals	166	3r6s	2.38	2	1	allosteric	activator	ok
Hom.MBS	no_metals	167	3i59	2.29	2	1	allosteric	regulator	ok
Hom.MBS	no_metals	175	4b3w	2.8	2	1	orthosteric	none	ok
Hom.MBS	no_metals	175	2dc3	1.68	2	1	orthosteric	none	SBS
Hom.MBS	no_metals	178	2ats	1.9	2	1	orthosteric	none	ok
Hom.MBS	no_metals	178	3i7s	2.3	2	1	orthosteric	none	SBS
Hom.MBS	no_metals	179	3puo	2.65	2	1	orthosteric	none	ok
Hom.MBS	no_metals	179	3s8h	2.7	2	1	orthosteric	none	SBS
Hom.MBS	no_metals	182	1f3t	2	2	1	orthosteric	none	ok
Hom.MBS	no_metals	231	4bnx	2.3	4	1	orthosteric	none	ok
Hom.MBS	no_metals	231	4ag3	1.8	4	1	allosteric	activator	SBS
Hom.MBS	no_metals	267	3g46	0.91	2	1	orthosteric	none	ok
Hom.MBS	no_metals	267	3uhd	1.6	2	1	orthosteric	none	SBS
Hom.MBS	no_metals	270	1yp2	2.11	4	1	orthosteric	none	ok
Hom.MBS	no_metals	270	1yp4	2.3	4	1	orthosteric	none	SBS
Hom.MBS	no_metals	271	2j6h	2.35	2	1	orthosteric	none	SBS
Hom.MBS	no_metals	274	5hl1	2.4	4	1	allosteric	inhibitor	ok
Hom.MBS	no_metals	274	5fi2	2.5	4	1	orthosteric	none	SBS
Hom.MBS	no_metals	275	4jkt	2.77	4	1	allosteric	inhibitor	ok
Hom.MBS	no_metals	275	3ss5	2.8	4	1	orthosteric	none	SBS
Hom.MBS	no_metals	280	1ne7	1.75	6	1	orthosteric	activator	ok
Hom.MBS	no_metals	363	1dku	2.2	2	1	orthosteric	regulator	ok
Hom.MBS	no_metals	372	1ldn	2.5	4	1	orthosteric	activator	ok
Hom.MBS	no_metals	372	1ldb	2.8	4	1	orthosteric	none	SBS
Hom.MBS	no_metals	394	5hvs	1.75	3	1	orthosteric	none	ok
Hom.MBS	no_metals	394	3u18	1.9	3	1	allosteric	inhibitor	SBS
Hom.MBS	no_metals	400	2idx	2.5	3	1	orthosteric	none	ok
Hom.MBS	no_metals	410	2w4i	1.87	4	1	orthosteric	inhibitor	ok
Hom.MBS	no_metals	410	2jfz	1.86	2	1	orthosteric	inhibitor	SBS
Hom.MBS	no_metals	421	4mpm	1.74	2	1	orthosteric	none	ok
Hom.MBS	no_metals	425	1nir	2.15	2	1	orthosteric	none	ok
Hom.MBS	no_metals	431	2exx	2.4	2	1	orthosteric	none	ok
Hom.MBS	no_metals	442	3la3	2.4	2	1	allosteric	activator	ok
Hom.MBS	no_metals	449	3o0o	1.9	2	1	orthosteric	regulator	ok
Hom.MBS	no_metals	451	3wx9	1.58	2	1	orthosteric	inhibitor	ok
Hom.MBS	no_metals	451	3ath	1.69	2	1	orthosteric	inhibitor	SBS
Hom.MBS	no_metals	462	1ft9	2.6	2	1	orthosteric	none	ok
Hom.MBS	no_metals	470	3smp	1.9	2	1	orthosteric	none	ok
Hom.MBS	no_metals	471	3mk6	1.98	2	1	orthosteric	none	ok
Hom.MBS	no_metals	495	3uqd	2.14	4	1	orthosteric	none	ok
Hom.MBS	no_metals	520	5f1r	2.25	2	1	orthosteric	none	ok
Hom.MBS	no_metals	520	5lrr	2.171	2	1	orthosteric	none	SBS
Hom.MBS	no_metals	535	3dds	1.8	2	1	orthosteric	inhibitor	ok
Hom.MBS	no_metals	535	1fc0	2.4	2	1	orthosteric	inhibitor	SBS
Hom.MBS	no_metals	536	1abb	2.8	4	1	orthosteric	activator	ok
Hom.MBS	no_metals	536	1noi	2.5	2	1	orthosteric	inhibitor	SBS
Hom.MBS	no_metals	539	5g1n	2.1	3	1	orthosteric	none	ok
Hom.MBS	no_metals	542	2v4y	2.8	6	1	allosteric	activator	ok
Hom.MBS	no_metals	544	3ek5	2.56	6	1	allosteric	activator	ok
Hom.MBS	no_metals	545	3s6g	2.6681	4	1	orthosteric	none	ok
Hom.MBS	no_metals	545	4kzt	2.8	4	1	orthosteric	none	SBS
Hom.MBS	no_metals	561	3gz8	2.43	2	1	orthosteric	none	ok
Hom.MBS	no_metals	563	2qmx	2.3	2	1	allosteric	inhibitor	ok
Hom.MBS	no_metals	570	1g1l	1.77	4	1	allosteric	inhibitor	ok
Hom.MBS	no_metals	570	4asy	2.3	4	1	orthosteric	none	SBS
Hom.MBS	no_metals	598	2wgh	2.3	2	1	allosteric	inhibitor	ok
Hom.MBS	no_metals	603	1h5t	1.9	4	1	allosteric	inhibitor	ok
Hom.MBS	no_metals	607	11ba	2.06	2	1	orthosteric	none	ok
Hom.MBS	no_metals	607	11bg	1.9	2	1	allosteric	activator	SBS
Hom.MBS	no_metals	617	3nj4	2.5	4	1	orthosteric	none	ok
Hom.MBS	no_metals	636	5db5	2.75	2	1	orthosteric	regulator	ok
Hom.MBS	no_metals	652	3fk7	2.06	2	1	orthosteric	none	ok
Hom.MBS	no_metals	656	2c2b	2.6	2	1	orthosteric	none	ok
Hom.MBS	no_metals	660	1tqq	2.75	3	1	orthosteric	none	ok
Hom.MBS	no_metals	669	4a6l	2.05	4	1	orthosteric	none	ok
Hom.MBS	no_metals	670	2za5	2.3	4	1	orthosteric	none	ok
Hom.MBS	no_metals	670	2gdd	2.35	4	1	orthosteric	none	SBS
Hom.MBS	no_metals	674	1ie4	2.5	4	1	allosteric	inhibitor	ok
Hom.MBS	no_metals	676	1hvy	1.9	2	1	orthosteric	none	ok
Hom.MBS	no_metals	676	2rd8	2.5	2	1	orthosteric	none	SBS
Hom.MBS	no_metals	677	1aog	2.3	2	1	orthosteric	none	ok
Hom.MBS	no_metals	694	1l2t	1.9	2	1	orthosteric	none	ok
Hom.MBS	with_metals	3	4z10	1.93	2	1	orthosteric	none	ok
Hom.MBS	with_metals	22	4zk4	1.901	5	1	orthosteric	none	ok
Hom.MBS	with_metals	50	4pxd	2.2	2	1	orthosteric	none	ok
Hom.MBS	with_metals	77	5cks	2.1181	4	1	orthosteric	none	minus
Hom.MBS	with_metals	77	1qr7	2.6	4	1	orthosteric	none	SBS
Hom.MBS	with_metals	77	1kfl	2.8	4	1	orthosteric	inhibitor	plus
Hom.MBS	with_metals	78	1of6	2.1	2	1	orthosteric	none	ok
Hom.MBS	with_metals	78	1of8	1.5	2	1	orthosteric	none	SBS
Hom.MBS	with_metals	106	3e3i	2	4	1	orthosteric	none	ok
Hom.MBS	with_metals	106	2a8d	2.2	4	1	orthosteric	none	SBS
Hom.MBS	with_metals	119	1tu6	1.75	2	1	orthosteric	none	minus
Hom.MBS	with_metals	172	3gxy	2.4	2	1	orthosteric	none	ok
Hom.MBS	with_metals	172	2pys	1.8	2	1	orthosteric	none	SBS
Hom.MBS	with_metals	227	2jjk	2	4	1	allosteric	inhibitor	minus
Hom.MBS	with_metals	227	1fta	2.3	4	1	allosteric	inhibitor	SBS
Hom.MBS	with_metals	228	1q9d	2.35	2	1	orthosteric	none	ok
Hom.MBS	with_metals	228	4fbp	2.5	4	1	allosteric	inhibitor	SBS
Hom.MBS	with_metals	230	1q7b	2.05	4	1	orthosteric	none	ok
Hom.MBS	with_metals	281	3rn8	1.7	2	1	orthosteric	activator	ok
Hom.MBS	with_metals	281	3r7x	2.1	2	1	orthosteric	none	SBS
Hom.MBS	with_metals	283	3c33	1.72	2	1	orthosteric	none	ok
Hom.MBS	with_metals	283	2f36	2.11	4	1	orthosteric	none	SBS
Hom.MBS	with_metals	292	5ddl	1.98	2	1	orthosteric	none	ok
Hom.MBS	with_metals	292	5dal	1.5	2	1	orthosteric	none	SBS
Hom.MBS	with_metals	312	4h4l	2.5	6	1	orthosteric	none	ok
Hom.MBS	with_metals	337	4mf0	2.67	2	1	orthosteric	none	minus
Hom.MBS	with_metals	337	4mf1	2.113	2	1	orthosteric	none	SBS
Hom.MBS	with_metals	365	4g1n	2.3	4	1	orthosteric	activator	ok
Hom.MBS	with_metals	365	4fxf	2.55	4	1	orthosteric	activator	SBS
Hom.MBS	with_metals	387	1pj3	2.1	4	1	orthosteric	activator	ok
Hom.MBS	with_metals	391	1mjo	2.1	4	1	orthosteric	none	ok
Hom.MBS	with_metals	402	4h82	1.9	2	1	orthosteric	none	ok
Hom.MBS	with_metals	402	1gkd	2.1	2	1	orthosteric	none	SBS
Hom.MBS	with_metals	415	1qpr	2.45	2	1	orthosteric	none	ok
Hom.MBS	with_metals	415	1qpn	2.6	2	1	orthosteric	none	SBS
Hom.MBS	with_metals	424	1q5y	1.4	4	1	orthosteric	none	ok
Hom.MBS	with_metals	433	1d0c	1.65	2	1	orthosteric	none	ok
Hom.MBS	with_metals	459	1gzm	2.65	2	1	orthosteric	regulator	ok
Hom.MBS	with_metals	459	2g87	2.6	2	1	orthosteric	regulator	SBS
Hom.MBS	with_metals	481	2vk4	1.95	2	1	orthosteric	none	ok
Hom.MBS	with_metals	482	2vk8	1.42	2	1	orthosteric	none	ok
Hom.MBS	with_metals	483	3oe1	1.985	4	1	orthosteric	none	ok
Hom.MBS	with_metals	493	4xz2	2.67	4	1	orthosteric	none	minus
Hom.MBS	with_metals	493	4u1r	2.8	4	1	orthosteric	none	SBS
Hom.MBS	with_metals	494	4i7e	2	4	1	allosteric	inhibitor	minus
Hom.MBS	with_metals	494	3u39	2.7921	4	1	orthosteric	none	SBS
Hom.MBS	with_metals	499	5fii	1.8	2	1	allosteric	activator	minus
Hom.MBS	with_metals	529	1ao0	2.8	4	1	orthosteric	inhibitor	ok
Hom.MBS	with_metals	530	1ecb	2.7	2	1	orthosteric	inhibitor	ok
Hom.MBS	with_metals	530	1ecj	2.5	2	1	allosteric	inhibitor	SBS
Hom.MBS	with_metals	541	1j79	1.7	2	1	orthosteric	inhibitor	ok
Hom.MBS	with_metals	541	2eg7	2	2	1	orthosteric	none	SBS
Hom.MBS	with_metals	547	4mfe	2.61	4	1	orthosteric	none	ok
Hom.MBS	with_metals	547	4m6v	2.4	4	1	orthosteric	none	SBS
Hom.MBS	with_metals	558	4lrl	2.35	4	1	allosteric	activator	minus
Hom.MBS	with_metals	558	3irh	2.4	4	1	orthosteric	activator	plus
Hom.MBS	with_metals	562	3f6g	2	2	1	orthosteric	inhibitor	ok
Hom.MBS	with_metals	595	5jji	2.601	6	1	orthosteric	none	minus
Hom.MBS	with_metals	595	3ice	2.8	6	1	orthosteric	none	plus
Hom.MBS	with_metals	629	1r23	2	2	1	orthosteric	none	ok
Hom.MBS	with_metals	643	300000000	1.9	4	1	orthosteric	activator	minus
Hom.MBS	with_metals	643	2nw7	2.7	4	1	orthosteric	none	SBS
Hom.MBS	with_metals	643	1yw0	2.7	4	1	orthosteric	none	plus
Hom.MBS	with_metals	662	1qzr	1.9	2	1	orthosteric	none	minus
Hom.MBS	with_metals	662	1pvg	1.8	2	1	orthosteric	none	SBS
Hom.MBS	with_metals	682	1xtu	2.8	4	1	orthosteric	inhibitor	minus
Hom.MBS	with_metals	682	1xtt	1.8	4	1	orthosteric	none	SBS
Hom.MBS	with_metals	683	1jlr	2.45	4	1	orthosteric	activator	minus
Hom.MBS	with_metals	683	1upu	2.5	4	1	orthosteric	none	SBS
Hom.MBS	with_metals	683	1jls	2.5	4	1	orthosteric	none	plus
Hom.SBS	no_metals	10	3ue6	2.75	2	1	orthosteric	none	ok
Hom.SBS	no_metals	26	1g99	2.5	2	1	orthosteric	none	ok
Hom.SBS	no_metals	29	3b7k	2.7	3	1	orthosteric	none	ok
Hom.SBS	no_metals	39	4xo6	1.2	2	1	orthosteric	none	ok
Hom.SBS	no_metals	62	1s3e	1.6	2	1	orthosteric	none	ok
Hom.SBS	no_metals	63	4re6	2.55	2	1	orthosteric	none	ok
Hom.SBS	no_metals	66	2aac	1.6	2	1	orthosteric	none	ok
Hom.SBS	no_metals	70	3zzh	2.1	4	1	orthosteric	none	ok
Hom.SBS	no_metals	81	2him	1.82	4	1	orthosteric	activator	ok
Hom.SBS	no_metals	93	2ewn	2.8	2	1	allosteric	activator	ok
Hom.SBS	no_metals	136	2e9v	2	2	1	orthosteric	none	ok
Hom.SBS	no_metals	143	1tg6	2.1	7	1	orthosteric	none	ok
Hom.SBS	no_metals	161	5te8	2.7	3	1	orthosteric	none	ok
Hom.SBS	no_metals	176	4aec	2.4	2	1	orthosteric	none	ok
Hom.SBS	no_metals	177	1fcj	2	2	1	orthosteric	none	ok
Hom.SBS	no_metals	180	4zsk	1.85	2	1	orthosteric	none	ok
Hom.SBS	no_metals	183	3n8d	2.3	2	1	orthosteric	none	ok
Hom.SBS	no_metals	193	4goo	2.7	3	1	orthosteric	none	ok
Hom.SBS	no_metals	199	1v9y	1.32	2	1	orthosteric	none	ok
Hom.SBS	no_metals	223	2fsz	2.2	2	1	allosteric	inhibitor	ok
Hom.SBS	no_metals	234	4gu6	1.95	2	1	orthosteric	none	ok
Hom.SBS	no_metals	252	1j0x	2.4	4	1	orthosteric	none	ok
Hom.SBS	no_metals	254	5gy7	1.43	2	1	orthosteric	none	ok
Hom.SBS	no_metals	264	2poc	1.8	4	1	orthosteric	none	ok
Hom.SBS	no_metals	285	4yhj	2.6	2	1	orthosteric	none	ok
Hom.SBS	no_metals	287	2acx	2.6	2	1	orthosteric	none	ok
Hom.SBS	no_metals	296	3bpz	1.65	4	1	allosteric	activator	ok
Hom.SBS	no_metals	315	2nzt	2.45	2	1	orthosteric	none	ok
Hom.SBS	no_metals	318	4x6x	1.8	2	1	orthosteric	none	ok
Hom.SBS	no_metals	319	5etw	2.7	2	1	orthosteric	none	ok
Hom.SBS	no_metals	332	4q9m	2.06	2	1	orthosteric	inhibitor	ok
Hom.SBS	no_metals	349	3shr	2.5	2	1	orthosteric	none	ok
Hom.SBS	no_metals	374	4q1r	1.47	2	1	orthosteric	none	ok
Hom.SBS	no_metals	392	1ik4	2	6	1	orthosteric	none	ok
Hom.SBS	no_metals	397	3e7o	2.14	2	1	orthosteric	none	ok
Hom.SBS	no_metals	403	4fkz	1.69	2	1	allosteric	activator	ok
Hom.SBS	no_metals	417	2hnu	2	2	1	allosteric	regulator	ok
Hom.SBS	no_metals	437	4oiv	1.7	2	1	orthosteric	none	ok
Hom.SBS	no_metals	447	1lvw	1.7	4	1	allosteric	inhibitor	ok
Hom.SBS	no_metals	453	2g5c	1.9	2	1	orthosteric	none	ok
Hom.SBS	no_metals	463	3l76	2.54	2	1	orthosteric	inhibitor	ok
Hom.SBS	no_metals	466	5dx1	1.93	2	1	orthosteric	none	ok
Hom.SBS	no_metals	474	3bwe	2.4	2	1	orthosteric	none	ok
Hom.SBS	no_metals	496	5f19	2.04	2	1	orthosteric	none	ok
Hom.SBS	no_metals	497	4otj	2.11	2	1	orthosteric	none	ok
Hom.SBS	no_metals	500	2z6c	2.1	2	1	orthosteric	none	ok
Hom.SBS	no_metals	501	1ygp	2.8	2	1	orthosteric	inhibitor	ok
Hom.SBS	no_metals	516	3kdu	2.07	2	1	orthosteric	none	ok
Hom.SBS	no_metals	531	1jkx	1.6	2	1	orthosteric	none	ok
Hom.SBS	no_metals	543	4a7w	1.8	2	1	allosteric	activator	ok
Hom.SBS	no_metals	546	3pa8	2	2	1	orthosteric	activator	ok
Hom.SBS	no_metals	552	1n71	1.8	2	1	orthosteric	none	ok
Hom.SBS	no_metals	557	3beo	1.7	2	1	allosteric	activator	ok
Hom.SBS	no_metals	559	2xem	2.1	4	1	orthosteric	none	ok
Hom.SBS	no_metals	566	3zji	1.5	2	1	orthosteric	none	ok
Hom.SBS	no_metals	575	3ghh	1.94	2	1	orthosteric	none	ok
Hom.SBS	no_metals	619	3oxo	2.3	2	1	orthosteric	none	ok
Hom.SBS	no_metals	621	2fsh	2	2	1	orthosteric	none	ok
Hom.SBS	no_metals	622	1sc6	2.09	4	1	orthosteric	none	ok
Hom.SBS	no_metals	624	5hk1	2.5051	3	1	orthosteric	none	ok
Hom.SBS	no_metals	633	4ifb	2.3	2	1	orthosteric	none	ok
Hom.SBS	no_metals	642	3fhj	2.65	2	1	orthosteric	regulator	ok
Hom.SBS	no_metals	644	1n1d	2	2	1	orthosteric	none	ok
Hom.SBS	no_metals	645	2a8j	1.9	2	1	orthosteric	none	ok
Hom.SBS	no_metals	648	3cb2	2.303	2	1	orthosteric	none	ok
Hom.SBS	no_metals	653	1kv3	2.8	2	1	orthosteric	none	ok
Hom.SBS	no_metals	675	2j0f	2.31	2	1	orthosteric	none	ok
Hom.SBS	no_metals	679	2q3e	2	6	1	orthosteric	none	ok
Hom.SBS	no_metals	681	3wyj	2.1	2	1	orthosteric	none	ok
Hom.SBS	no_metals	684	1k0c	2.5	2	1	orthosteric	none	ok
Hom.SBS	no_metals	691	1vgv	2.31	2	1	allosteric	activator	ok
Hom.SBS	with_metals	2	4h1s	2.2	2	1	orthosteric	none	ok
Hom.SBS	with_metals	9	3gfz	2.05	2	1	orthosteric	none	ok
Hom.SBS	with_metals	34	4o1l	2.5	2	1	orthosteric	none	ok
Hom.SBS	with_metals	43	3d0e	2	2	1	orthosteric	none	minus
Hom.SBS	with_metals	46	1o04	1.42	4	1	orthosteric	none	minus
Hom.SBS	with_metals	46	1cw3	2.58	4	1	orthosteric	none	plus
Hom.SBS	with_metals	69	3dwd	2.4	2	1	orthosteric	none	ok
Hom.SBS	with_metals	71	1cev	2.4	6	1	orthosteric	none	ok
Hom.SBS	with_metals	100	5jrs	1.97	2	1	orthosteric	none	minus
Hom.SBS	with_metals	100	1btk	1.6	2	1	orthosteric	none	plus
Hom.SBS	with_metals	117	5fbk	2.1	2	1	orthosteric	none	ok
Hom.SBS	with_metals	138	4br3	2.2	2	1	orthosteric	none	minus
Hom.SBS	with_metals	138	3g15	1.7	2	1	orthosteric	none	plus
Hom.SBS	with_metals	151	3epv	1.742	2	1	orthosteric	none	ok
Hom.SBS	with_metals	152	1esm	2.5	2	1	orthosteric	none	minus
Hom.SBS	with_metals	152	1esn	2.6	2	1	orthosteric	none	plus
Hom.SBS	with_metals	162	5dou	2.6	2	1	orthosteric	activator	ok
Hom.SBS	with_metals	197	3w6p	1.7	2	1	orthosteric	none	ok
Hom.SBS	with_metals	209	1dhf	2.3	2	1	allosteric	regulator	minus
Hom.SBS	with_metals	221	3p23	2.7	2	1	orthosteric	none	ok
Hom.SBS	with_metals	236	1p6o	1.14	2	1	orthosteric	none	ok
Hom.SBS	with_metals	257	1zy5	2	2	1	orthosteric	none	minus
Hom.SBS	with_metals	257	1zyd	2.75	2	1	orthosteric	none	plus
Hom.SBS	with_metals	265	2q80	2.7	6	1	orthosteric	none	ok
Hom.SBS	with_metals	288	1ewk	2.2	2	1	orthosteric	none	ok
Hom.SBS	with_metals	289	5cnj	2.65	2	1	orthosteric	none	minus
Hom.SBS	with_metals	290	3lmk	2.44	2	1	orthosteric	none	ok
Hom.SBS	with_metals	314	1qha	2.25	2	1	orthosteric	activator	ok
Hom.SBS	with_metals	329	2f1f	1.75	2	1	orthosteric	none	ok
Hom.SBS	with_metals	344	3ju6	2.45	2	1	orthosteric	none	minus
Hom.SBS	with_metals	344	3ju5	1.75	2	1	orthosteric	none	plus
Hom.SBS	with_metals	357	1a25	2.7	2	1	orthosteric	none	ok
Hom.SBS	with_metals	361	4ra5	2.61	2	1	orthosteric	none	minus
Hom.SBS	with_metals	366	1a49	2.1	4	1	orthosteric	none	ok
Hom.SBS	with_metals	367	4ip7	1.8	4	1	orthosteric	activator	ok
Hom.SBS	with_metals	375	4tpt	2.6	2	1	allosteric	inhibitor	minus
Hom.SBS	with_metals	383	1g1q	2.4	4	1	orthosteric	none	ok
Hom.SBS	with_metals	386	3uoa	1.75	2	1	orthosteric	none	ok
Hom.SBS	with_metals	407	2aef	1.7	2	1	orthosteric	none	ok
Hom.SBS	with_metals	409	2vvt	1.65	2	1	orthosteric	inhibitor	minus
Hom.SBS	with_metals	409	2jfp	1.98	2	1	orthosteric	none	plus
Hom.SBS	with_metals	411	3ist	1.65	2	1	orthosteric	none	minus
Hom.SBS	with_metals	411	3isv	1.85	2	1	orthosteric	none	plus
Hom.SBS	with_metals	432	1r35	2.3	2	1	orthosteric	none	minus
Hom.SBS	with_metals	445	1z03	1.8	3	1	orthosteric	none	ok
Hom.SBS	with_metals	458	4e3t	1.65	2	1	orthosteric	none	ok
Hom.SBS	with_metals	484	4zo5	2.5	2	1	orthosteric	none	ok
Hom.SBS	with_metals	485	4jib	1.72	4	1	orthosteric	none	ok
Hom.SBS	with_metals	487	2fm0	2	4	1	orthosteric	none	ok
Hom.SBS	with_metals	508	1t6m	2.107	2	1	orthosteric	none	ok
Hom.SBS	with_metals	512	1lvu	2.05	6	1	orthosteric	none	ok
Hom.SBS	with_metals	524	2j5v	2.5	2	1	orthosteric	none	ok
Hom.SBS	with_metals	533	1hoo	2.3	2	1	orthosteric	none	minus
Hom.SBS	with_metals	555	2iqq	2.66	2	1	orthosteric	none	ok
Hom.SBS	with_metals	587	4jyi	1.9	2	1	orthosteric	none	minus
Hom.SBS	with_metals	601	3c4w	2.7	2	1	orthosteric	none	ok
Hom.SBS	with_metals	608	1y44	2.1	2	1	orthosteric	none	ok
Hom.SBS	with_metals	623	3dh4	2.7	4	1	orthosteric	none	ok
Hom.SBS	with_metals	626	4y6q	1.9	4	1	orthosteric	none	ok
Hom.SBS	with_metals	631	3vzd	2.3	6	1	orthosteric	none	ok
Hom.SBS	with_metals	664	4owg	1.55	2	1	orthosteric	none	minus
Hom.SBS	with_metals	664	1r2r	1.5	2	1	orthosteric	none	plus
Hom.SBS	with_metals	672	3beu	1.05	2	1	orthosteric	none	ok
Hom.SBS	with_metals	697	3tio	1.41	3	1	orthosteric	none	ok
Explanation of notes:
ok	No additional comments are necessary
minus	The representative (largest) structure does not contain a metal
plus	An additional structure containing a metal (usually smaller, or lower resolution than the representative one); not used
SBS	An additional structure to the representative MBS structure, with SBS ligands only (used on Figure S4)

## Sheet: Apo vs. Holo
Table S2. The list of apo-holo pairs.
Pubmed ID	Apo/Holo	QS	PDB ID	Resolution (Å)	Chain nr.	Ligand type	Modulator type
10082366	Apo	Hom.MBS	3bco	2.25	2	apo
10082366	Holo	Hom.MBS	11ba	2.06	2	orthosteric	none
10353846	Apo	Hom.MBS	1cgq	2	3	apo
10353846	Holo	Hom.MBS	1ca7	2.5	3	orthosteric	none
11118200	Apo	Hom.MBS	1fzw	1.9	4	apo
11118200	Holo	Hom.MBS	1g1l	1.77	4	allosteric	inhibitor
11118200	Holo	Hom.MBS	1g0r	1.87	4	orthosteric	inhibitor
11316879	Apo	Hom.MBS	1hzw	2	2	apo
11316879	Holo	Hom.MBS	1i00	2.5	2	orthosteric	none
12540830	Apo	Hom.MBS	1ofp	2.1	2	apo
12540830	Holo	Hom.MBS	1og0	2.7	2	orthosteric	inhibitor
12540830	Holo	Hom.MBS	1of6	2.1	2	orthosteric	none
14568530	Apo	Hom.MBS	1r1t	1.7	2	apo
14568530	Holo	Hom.MBS	1r23	2	2	orthosteric	none
16319072	Apo	Hom.MBS	2c2g	2.61	2	apo
16319072	Holo	Hom.MBS	2c2b	2.6	2	orthosteric	none
17362992	Apo	Hom.MBS	2imo	2.8	2	apo
17362992	Holo	Hom.MBS	1z2l	2.25	2	orthosteric	none
18193897	Apo	Hom.MBS	3bku	2.1	4	apo
18193897	Holo	Hom.MBS	3bkt	1.5	4	orthosteric	none
18703843	Apo	Hom.MBS	3bue	2.15	6	apo
18703843	Holo	Hom.MBS	3cag	1.9	6	orthosteric	none
18717788	Apo	Hom.MBS	3e6d	2	2	apo
18717788	Holo	Hom.MBS	3e5x	1.999	2	allosteric	activator
19059268	Apo	Hom.MBS	3ek6	2.34	6	apo
19059268	Holo	Hom.MBS	3ek5	2.56	6	allosteric	activator
19712110	Apo	Hom.MBS	3fk6	2.1	2	apo
19712110	Holo	Hom.MBS	3fk7	2.06	2	orthosteric	none
20099870	Apo	Hom.MBS	2wvh	2.3	4	apo
20099870	Holo	Hom.MBS	2wva	2.2	4	orthosteric	activator
20616047	Apo	Hom.MBS	3la7	1.9	2	apo
20616047	Holo	Hom.MBS	3la3	2.4	2	allosteric	activator
23591864	Apo	Hom.MBS	4hfb	2.75	5	apo
23591864	Holo	Hom.MBS	4hfh	2.65	5	orthosteric	none
23859543	Apo	Hom.MBS	4i36	2.3	4	apo
23859543	Holo	Hom.MBS	4i7e	2	4	allosteric	inhibitor
24316846	Apo	Hom.MBS	5g1o	2.1	3	apo
24316846	Holo	Hom.MBS	5g1n	2.1	3	orthosteric	none
24914983	Apo	Hom.MBS	4n9h	2.2	2	apo
24914983	Holo	Hom.MBS	4n9i	2.19	2	orthosteric	none
2677753	Apo	Hom.MBS	1cmb	1.8	2	apo
2677753	Holo	Hom.MBS	1cmc	1.8	2	orthosteric	none
8594204	Apo	Hom.MBS	1xxc	2.8	6	apo
8594204	Holo	Hom.MBS	1xxb	2.6	6	orthosteric	none
9862811	Apo	Hom.MBS	1qpo	2.4	2	apo
9862811	Holo	Hom.MBS	1qpr	2.45	2	orthosteric	none
14643664	Apo	Hom.SBS	1r2t	2.25	2	apo
14643664	Holo	Hom.SBS	1r2r	1.5	2	orthosteric	none
15476813	Apo	Hom.SBS	1w6n	1.65	2	apo
15476813	Holo	Hom.SBS	1w6o	1.9	2	orthosteric	none
15710424	Apo	Hom.SBS	2fsf	2	2	apo
15710424	Holo	Hom.SBS	2fsh	2	2	orthosteric	none
15813735	Apo	Hom.SBS	2bgc	2.3	2	apo
15813735	Holo	Hom.SBS	2beo	2.7	2	orthosteric	none
15964839	Apo	Hom.SBS	1zxe	2.6	2	apo
15964839	Holo	Hom.SBS	1zy5	2	2	orthosteric	none
16216576	Apo	Hom.SBS	2a8i	2	2	apo
16216576	Holo	Hom.SBS	2a8m	2.6	2	orthosteric	none
16227203	Apo	Hom.SBS	2aej	2.1	2	apo
16227203	Holo	Hom.SBS	2aef	1.7	2	orthosteric	none
17007874	Apo	Hom.SBS	2cko	2.15	2	apo
17007874	Holo	Hom.SBS	2ckq	2.4	2	orthosteric	none
17015835	Apo	Hom.SBS	2i87	2	2	apo
17015835	Holo	Hom.SBS	2i80	2.19	2	allosteric	inhibitor
17015835	Holo	Hom.SBS	2i8c	2.46	2	orthosteric	none
17327228	Apo	Hom.SBS	2onn	2.75	4	apo
17327228	Holo	Hom.SBS	2onp	2	4	orthosteric	none
17451745	Apo	Hom.SBS	2p2d	1.89	4	apo
17451745	Holo	Hom.SBS	2p2n	1.9	4	orthosteric	activator
17636873	Apo	Hom.SBS	2z21	1.8	2	apo
17636873	Holo	Hom.SBS	2pys	1.8	2	orthosteric	none
17718512	Apo	Hom.SBS	2nrc	2.05	2	apo
17718512	Holo	Hom.SBS	2nrb	2	2	orthosteric	none
18992246	Apo	Hom.SBS	2y3h	1.892	2	apo
18992246	Holo	Hom.SBS	2y3g	1.91	2	orthosteric	none
20353808	Apo	Hom.SBS	3i7q	2	2	apo
20353808	Holo	Hom.SBS	3i7s	2.3	2	orthosteric	none
21502315	Apo	Hom.SBS	3itk	2.4	6	apo
21502315	Holo	Hom.SBS	2q3e	2	6	orthosteric	none
22228304	Apo	Hom.SBS	3ss3	2.42	4	apo
22228304	Holo	Hom.SBS	3ss5	2.8	4	orthosteric	none
22529956	Apo	Hom.SBS	3gc6	1.51	2	apo
22529956	Holo	Hom.SBS	3ghh	1.94	2	orthosteric	none
23295481	Apo	Hom.SBS	4afn	2.3	4	apo
23295481	Holo	Hom.SBS	4ag3	1.8	4	allosteric	activator
25645022	Apo	Hom.SBS	4qgc	2.296	4	apo
25645022	Holo	Hom.SBS	4qg9	2.381	4	orthosteric	none
25825493	Apo	Hom.SBS	4rry	2.429	2	apo
25825493	Holo	Hom.SBS	4rrz	2.569	2	orthosteric	none
26283394	Apo	Hom.SBS	5cqb	2.2	2	apo
26283394	Holo	Hom.SBS	5cqj	2.15	2	orthosteric	none
26592762	Apo	Hom.SBS	5dot	2.4	2	apo
26592762	Holo	Hom.SBS	5dou	2.6	2	orthosteric	activator
